# Supplementary material for: A CRISPR-edited isoform of the AMPK kinase LKB1 improves the response to cisplatin in A549 lung cancer cells
Source: J Biol Chem. 2025 Feb 13;301(3):108308. doi: 10.1016/j.jbc.2025.108308 (PMC11952844; doi:10.1016/j.jbc.2025.108308)
Supplement: Figure S1–S8 [file mmc1.zip]

Archive with 9 entries (8 files):
- Support information/
- Support information/Figure S1.TIF
- Support information/Figure S2.TIF
- Support information/Figure S3.TIF
- Support information/Figure S4.TIF
- Support information/Figure S5.TIF
- Support information/Figure S6.TIF
- Support information/Figure S7.TIF
- Support information/Figure S8.TIF
